# Supplementary material for: Joint External Evaluation scores and communicable disease deaths: An ecological study on the difference between epidemics and pandemics
Source: PLOS Glob Public Health. 2022 Aug 11;2(8):e0000246. doi: 10.1371/journal.pgph.0000246 (PMC10021717; doi:10.1371/journal.pgph.0000246)
Supplement: S1 Data — (XLSX) [file pgph.0000246.s007.xlsx]

## Sheet: Sheet1
Country	June 2020 deaths per 100k	Sept 2020 deaths per 100k	March 2021 deaths per 100k	Tests per 1000 June 2020 (closest)	Tests per 1000 Sept 2020 (closest)	Tests per 1000 March 2021 (closest)	Log COVID deaths march 2021	June 2020 cases per 100k pop	Sept 2020 cases per 100k pop	March 2021 cases per 100k pop	CD deaths per 100k (incl mat/nutrition)	Positivity June 2020	Positivity Sept 2020	Positivity March 2021	Stringency may2020	stringency august2020	stringency feb2021	Tourist arrivals millions (2019)	pop 65 above	% gdp on health	Democracy index (economist 2019)	GNI per cap 2019*	LIC	LMIC	UMIC	HIC	UHC index	Planning	IHR	AMR	Zoonotic	Food safety	Biosafety	Imms	PREVENT	Lab	Surveillance	Reporting	Workforce	DETECT	Preparedness	Emergency response	Linking public and security	Medical countermeasures	Risk comms	Points of entry	Chemical events	Radiation emergencies	RESPOND
Bangladesh	0.620683	2.84214	5.21079	2.68	10.28	25.47	0.716904	45.9164	204.218	338.608	108.99	17.133	19.8656	13.2944	89.81	80.09	81.02	0.3	5	2.34	5.88	5200	0	0	1	0	48	0.6	0.6	0.4	0.533333	0.6	0.5	0.8	0.57619	0.6	0.55	0.8	0.666667	0.654167	0.3	0.25	0.2	0.3	0.56	0.4	0.2	0.4	0.32625
Bhutan			0.131046	26.05	143.92	716.79	-0.882577	7.7317	31.1889	113.748	108.15	0.296802	0.21671	0.15869	83.33	62.96	43.06	0.3	6	3.06	5.3	11230	0	0	1	0	62	0.6	0.6	0.5	0.666667	0.4	0.2	0.9	0.552381	0.6	0.55	0.5	0.466667	0.529167	0.4	0.35	0.2	0.2	0.4	0.4	0.2	0.2	0.29375
Indonesia	0.723878	3.12461	14.0164	1.05	5.3	28.45	1.14664	12.6803	76.5645	514.713	112.93	12.0764	14.4461	18.0918	74.54	62.5	65.28	15.5	6	2.87	6.48	11970	0	0	1	0	57	0.6	0.6	0.5	0.533333	0.6	0.6	0.8	0.604762	0.7	0.6	0.6	0.666667	0.641667	0.5	0.55	0.8	0.8	0.72	0.8	0.5	0.6	0.65875
Maldives	1.50672	5.83856	12.0538	59.44	234.35	1030.17	1.08112	369.524	1676.23	3961.56	35.74	6.21676	7.15268	3.84554				1.7	4	9.41		18380	0	0	0	1	62	0.7	0.8	0.3	0.533333	0.4	0.4	0.9	0.57619	0.55	0.75	0.7	0.333333	0.583333	0.3	0.35	0.4	0.2	0.48	0.4	0.2	0.2	0.31625
Myanmar	0.0111018	0.0259041	5.92095	0.78	3.41	47.56	0.772391	0.458873	3.97814	262.851	143.64	0.588299	1.16661	5.52673	84.26	74.07	70.37	4.4	6	4.79	3.55	5170	0	0	1	0	61	0.4	0.4	0.4	0.533333	0.4	0.3	0.7	0.447619	0.55	0.6	0.5	0.6	0.5625	0.2	0.35	0.4	0.3	0.44	0.4	0.2	0.2	0.31125
Sri Lanka	0.0504518	0.0550383	2.34371	3.82	11.64	103.96	0.369905	8.57221	14.4705	396.014	44.95	2.24404	1.24317	3.8093	79.63	41.67	79.17	1.9	11	3.76	6.27	13260	0	0	0	1	66	0.7	0.4	0.6	0.533333	0.6	0.3	1	0.590476	0.6	0.75	0.5	0.733333	0.645833	0.2	0.5	0.8	0.3	0.76	0.7	0.4	0.4	0.5075
Thailand	0.0833027	0.0833027	0.122082	7.55	13.83	42.14	-0.91335	4.48829	4.96082	38.0622	99.75	0.594476	0.3587	0.903231	75	52.78	41.67	39.9	12	3.79	6.32	18570	0	0	0	1	80	0.9	0.8	0.6	0.8	0.6	0.8	1	0.785714	0.75	0.8	0.6	0.8	0.7375	0.6	0.6	0.8	0.8	0.8	0.7	0.8	0.8	0.7375
Benin	0.033895	0.33895	0.686374			52.84	-0.163439	2.58449	18.9981	53.7066	435.84			1.0164	70.83	41.67	30.56	0.3	3	2.49	5.09	3400	0	1	0	0	40	0.2	0.2	0.2	0.6	0.2	0.2	0.6	0.314286	0.55	0.6	0.4	0.6	0.5375	0.3	0.2	0.4	0.2	0.48	0.2	0.2	0.2	0.2725
Botswana	0.0434085	0.434085	17.9277				1.25352	2.08361	97.7559	1428.66	424.66				80.56	56.94	59.26	1.7	4	5.85	7.81	17140	0	0	0	1		0.4	0.2	0.2	0.6	0.2	0.4	0.8	0.4	0.7	0.65	0.4	0.333333	0.520833	0.2	0.25	0.6	0.2	0.44	0.5	0.2	0.4	0.34875
Burkina Faso	0.260809	0.275572	0.703692				-0.152617	4.38455	7.3125	59.9418	523.51				67.59	48.15	13.89	0.1	2	5.63	4.04	2180	0	1	0	0	40	0.2	0.4	0.2	0.466667	0.2	0.3	0.6	0.338095	0.55	0.55	0.4	0.6	0.525	0.3	0.35	0.2	0.2	0.36	0.2	0.2	0.2	0.25125
Burundi	0.00867259	0.00867259	0.0260178				-1.58473	0.719825	4.06745	20.2418	414.09				13.89	11.11	24.07	0.3	2	7.74	2.15	790	1	0	0	0	42	0.2	0.2	0.2	0.2	0.4	0.4	0.7	0.328571	0.55	0.4	0.3	0.4	0.4125	0.2	0.2	0.2	0.2	0.44	0.2	0.2	0.2	0.23
Cameroon	0.81928	1.60378	2.18732				0.339913	33.548	77.3253	142.191	406.9				63.89	60.19	35.19	0.8	3	3.53	2.85	3730	0	1	0	0	46	0.2	0.4	0.2	0.533333	0.4	0.3	0.6	0.37619	0.45	0.6	0.4	0.666667	0.529167	0.3	0.35	0.4	0.3	0.4	0.2	0.2	0.4	0.31875
Chad	0.451499	0.495395	0.934352				-0.0294893	5.30511	6.59063	26.4252	656.39				88.89	64.81	34.26	0.1	2	4.1	1.61	1620	0	1	0	0	28	0.3	0.2	0.2	0.533333	0.2	0.2	0.6	0.319048	0.35	0.45	0.4	0.4	0.4	0.3	0.2	0.2	0.2	0.24	0.2	0.2	0.2	0.2175
Comoros	0.235049	0.822672	17.1586				1.23448	19.039	53.5912	423.794	266.09							0	3	4.59	3.15	3210	0	1	0	0	52	0.4	0.4	0.2	0.333333	0.4	0.2	0.7	0.37619	0.3	0.55	0.4	0.6	0.4625	0.2	0.25	0.4	0.2	0.32	0.2	0.2	0.2	0.24625
Cote d'ivoire	0.15943	0.462737	0.801041	1.27	5.23	17.01	-0.0963454	16.258	73.373	137.386	418.85	12.8016	14.0293	8.07679	69.91	31.94	25.93	2.1	3	4.19	4.05	5300	0	0	1	0	47	0.4	0.4	0.2	0.533333	0.4	0.4	0.6	0.419048	0.6	0.6	0.5	0.466667	0.541667	0.3	0.45	0.4	0.3	0.4	0.3	0.4	0.3	0.35625
DRC	0.110611	0.301876	0.820366				-0.0859925	5.05815	11.9172	30.6796	330.05				80.56	51.85	52.78	0.4	3	3.3	1.13	1110	0	1	0	0	41	0.4	0.4	0.2	0.466667	0.2	0.3	0.6	0.366667	0.45	0.55	0.5	0.6	0.525	0.2	0.3	0.2	0.2	0.36	0.2	0.2	0.4	0.2575
Ertirea			0				#NUM!				326.28				93.52	89.81	89.81	0.1	4	4.09	2.37	1610	0	1	0	0	38	0.4	0.4	0.35	0.6	0.4	0.4	0.9	0.492857	0.6	0.65	0.4	0.666667	0.579167	0.3	0.25	0.6	0.4	0.6	0.4	0.3	0.2	0.38125
Ethiopia	0.031228	0.869032	2.20024	1.38	9.66	19.14	0.34247	2.23593	55.834	150.194	276.1	1.62024	5.77991	7.8471	80.56	80.56	37.96	0.8	4	3.3	3.44	2310	0	1	0	0	39	0.8	0.6	0.45	0.6	0.4	0.4	0.7	0.564286	0.6	0.6	0.5	0.666667	0.591667	0.5	0.35	0.4	0.6	0.64	0.4	0.2	0.4	0.43625
Gambia	0.0425948	4.25948	6.517	0.85	6.39	21.09	0.814048	1.19265	141.841	204.114	288.7	1.40312	22.1973	9.67824	78.7	83.33	45.37	0.6	3	3.09	4.33	2280	0	1	0	0	44	0.3	0.2	0.2	0.266667	0.4	0.2	0.8	0.338095	0.3	0.45	0.3	0.466667	0.379167	0.3	0.3	0.2	0.2	0.48	0.2	0.3	0.3	0.285
Ghana	0.157802	0.930375	2.15663	7.9	14.61	30.33	0.333775	33.5362	148.968	285.152	311.39	4.24509	10.1963	9.40164	62.04	52.78	38.89	1.1	3	3.54	6.63	5530	0	0	1	0	47	0.4	0.6	0.25	0.6	0.4	0.4	0.7	0.478571	0.45	0.55	0.5	0.533333	0.508333	0.4	0.3	0.4	0.2	0.48	0.5	0.4	0.5	0.3975
Guinea	0.180092	0.493296	0.759519				-0.119462	33.3405	77.8781	132.422	523.24				78.7	70.83	47.69	0.1	3	3.93	3.14	2650	0	1	0	0	37	0.4	0.4	0.25	0.4	0.2	0.4	0.7	0.392857	0.5	0.55	0.5	0.533333	0.520833	0.2	0.35	0.2	0.2	0.32	0.2	0.2	0.2	0.23375
Kenya	0.169285	1.16407	3.61015	1.92	8.96	28.27	0.557525	5.88504	67.7198	208.55	316.36	3.06513	7.55802	7.37708	88.89	73.15	50.93	1.9	2	5.17	5.18	4430	0	0	1	0	55	0.5	0.6	0.45	0.666667	0.6	0.5	0.7	0.57381	0.55	0.7	0.5	0.6	0.5875	0.3	0.4	0.6	0.2	0.52	0.4	0.4	0.3	0.39
Eswatini	0.261294	8.53562	57.3106				1.75823	34.6651	434.968	1497.3	520.34				84.26	80.56	75	0.7	4	6.54	3.14	8090	0	0	1	0	63	0.4	0.2	0.2	0.6	0.4	0.2	0.5	0.357143	0.6	0.7	0.3	0.266667	0.466667	0.3	0.4	0.4	0.2	0.36	0.2	0.4	0.2	0.3075
Lesotho	0.0470529	1.45864	14.5393				1.16254	0.188212	54.7696	495.138	891.11				62.04	71.3	85.19	0.3	5	9.28	6.54	3330	0	1	0	0	48	0.4	0.2	0.3	0.6	0.4	0.4	0.6	0.414286	0.5	0.65	0.4	0.266667	0.454167	0.2	0.25	0.8	0.2	0.4	0.2	0.2	0.2	0.30625
Liberia	0.627864	1.6608	1.72156				0.235923	8.04071	26.6336	40.9935	352.14				87.96	64.81	40.74		3	6.74	5.45	1320	0	1	0	0	39	0.4	0.6	0.25	0.4	0.2	0.4	0.7	0.421429	0.4	0.7	0.4	0.4	0.475	0.3	0.65	0.8	0.8	0.64	0.3	0.2	0.2	0.48625
Madagascar	0.0370792	0.771247	1.11238	0.58	2.24	4.63	0.0462515	4.3086	57.9325	74.7331	315.8	7.42862	25.8627	16.1411	67.59	67.59	37.04	0.4	3	4.79	5.64	1660	0	1	0	0	28	0.2	0.4	0.2	0.533333	0.4	0.3	0.6	0.37619	0.4	0.6	0.5	0.533333	0.508333	0.3	0.45	0.2	0.2	0.48	0.2	0.3	0.2	0.29125
Mali	0.48835	0.651133	1.82114				0.260343	8.47999	14.798	43.8142	593.34				56.48	47.22	44.44	0.2	2	3.88	4.92	2350	0	1	0	0	38	0.2	0.2	0.25	0.4	0.4	0.3	0.6	0.335714	0.55	0.6	0.4	0.533333	0.520833	0.4	0.3	0.4	0.2	0.36	0.2	0.2	0.2	0.2825
Mauritania	1.56882	3.55746	9.76645	2.76	15.65	50.29	0.989737	28.3492	159.578	383.145	232.36	10.2715	10.1967	7.61872	77.78	33.33	50.93		3	4.58	3.92	5360	0	0	1	0	41	0.4	0.4	0.2	0.6	0.2	0.3	0.6	0.385714	0.45	0.6	0.5	0.533333	0.520833	0.2	0.35	0.4	0.2	0.36	0.3	0.3	0.4	0.31375
Mauritius	0.79007	0.79007	0.79007				-0.102335	26.6254	28.5215	50.6435	44.1				82.41	16.67	19.44	1.4	12	5.83	8.22	26840	0	0	0	1	63	0.5	0.8	0.45	0.6	0.8	0.3	0.6	0.578571	0.65	0.55	0.5	0.6	0.575	0.5	0.7	0.8	0.3	0.68	0.8	0.8	0.5	0.635
Mozambique	0.00658631	0.102088	2.32826	0.5	3.48	14.25	0.367031	1.55437	15.9125	207.08	585.13	3.10874	4.57256	14.5319	56.48	80.56	59.26	2	3	8.17	3.65	1310	0	1	0	0	46	0.4	0.4	0.35	0.4	0.6	0.4	0.7	0.464286	0.5	0.55	0.5	0.533333	0.520833	0.2	0.7	0.4	0.6	0.6	0.4	0.4	0.4	0.4625
Namibia	0.0400877	3.84842	17.9593	2	29.72	124.35	1.25429	1.24272	371.052	1617.02	350.2	0.62136	12.4849	13.0038	66.67	52.31	52.78	1.6	4	7.95	6.43	9780	0	0	1	0	62	0.6	0.4	0.2	0.733333	0.6	0.2	0.7	0.490476	0.75	0.6	0.5	0.533333	0.595833	0.3	0.25	0.4	0.2	0.4	0.2	0.3	0.4	0.30625
Niger	0.278842	0.296001	0.759307				-0.119582	4.17834	5.05347	20.7115	605.58				61.11	17.59	34.26	0.2	3	7.33	3.29	1330	0	1	0	0	37	0.2	0.2	0.2	0.4	0.4	0.2	0.6	0.314286	0.55	0.55	0.5	0.466667	0.516667	0.3	0.3	0.4	0.2	0.36	0.2	0.3	0.2	0.2825
Nigeria	0.190084	0.534923	0.989234	0.4	2.1	8.17	-0.00470102	6.90324	27.7807	79.072	480.5	17.2581	13.2289	9.67834	84.26	69.44	58.33	1.9	3	3.89	4.12	5190	0	0	1	0	42	0.2	0.4	0.4	0.4	0.4	0.2	0.7	0.385714	0.4	0.55	0.5	0.6	0.5125	0.2	0.45	0.2	0.2	0.48	0.2	0.3	0.6	0.32875
Rwanda	0.0158391	0.174231	2.13828	6.35	35.07	81.22	0.330065	3.76971	35.4717	155.691	236.24	0.593656	1.01146	1.9169	73.15	75.93	69.44	1.5	3	7.54	3.16	2250	0	1	0	0	57	0.6	0.6	0.2	0.6	0.6	0.6	1	0.6	0.7	0.7	0.5	0.533333	0.608333	0.4	0.55	1	0.3	0.76	0.3	0.6	0.6	0.56375
Senegal	0.31909	1.79795	5.73748	3.39	9.76	24.82	0.758721	28.4726	86.8292	221.147	275.94	8.399	8.89643	8.91005	77.78	32.41	50.46	1.4	3	3.98	5.81	3470	0	1	0	0	45	0.4	0.2	0.4	0.4	0.4	0.4	0.7	0.414286	0.6	0.65	0.5	0.6	0.5875	0.4	0.5	0.4	0.4	0.48	0.2	0.5	0.4	0.41
Seychelles			15.3649				1.18653	11.2676	140.333	3105.76	110.78				66.67	23.15	79.63	0.4	8	5.11		29470	0	0	0	1	71	0.6	0.6	0.4	0.4	1	0.4	1	0.628571	0.7	0.8	0.6	0.533333	0.658333	0.3	0.55	0.4	0.2	0.76	0.5	0.3	0.2	0.40125
Sierra Leone	0.639941	0.921516	1.01111				0.00479732	13.5924	26.4808	50.197	509.5				70.37	32.41	51.85	0.1	3	16.06	4.86	1770	0	1	0	0	39	0.4	0.4	0.25	0.2	0.4	0.3	0.6	0.364286	0.6	0.7	0.5	0.466667	0.566667	0.2	0.65	0.8	0.3	0.6	0.3	0.4	0.4	0.45625
South Africa	2.06632	26.0681	86.9322	16.83	65.14	157.41	1.93918	94.6425	1100.51	2600.31	425.26	5.62344	16.8945	16.5193	84.26	75	64.81	10.2	5	8.25	7.24	12670	0	0	1	0	69	0.4	0.8	0.45	0.8	0.6	0.6	0.8	0.635714	0.75	0.65	0.6	0.6	0.65	0.5	0.6	0.8	0.4	0.68	0.8	0.6	0.4	0.5975
South Sudan	0.171757	0.442953	0.922066	1.74	1.99	10.68	-0.0352379	14.4999	23.0969	80.1836	504.63	8.3333	11.6065	7.50783	78.7	81.48	77.78		3	6.4		1080	0	1	0	0	31	0.3	0.4	0.2	0.4	0.4	0.2	0.4	0.328571	0.3	0.6	0.5	0.266667	0.416667	0.2	0.25	0.2	0.2	0.28	0.2	0.2	0.2	0.21625
Togo	0.160844	0.457787	1.13828	2.9	9	30.14	0.0562493	6.4585	19.0167	94.0071	363.93	2.22707	2.11297	3.11902	73.15	45.37	30.56	0.9	3	6.17	3.3	1670	0	1	0	0	43	0.2	0.4	0.2	0.4	0.4	0.3	0.6	0.357143	0.5	0.55	0.4	0.466667	0.479167	0.4	0.25	0.4	0.2	0.36	0.3	0.3	0.2	0.30125
Uganda	0.00225889	0.108427	0.754468	4.26	9.25	19.63	-0.122359	1.50216	9.69288	91.4375	343.34	0.35262	1.04788	4.65805	89.81	81.48	47.22	1.5	2	6.53	5.02	2220	0	1	0	0	45	0.9	0.4	0.5	0.533333	0.4	0.6	0.7	0.57619	0.65	0.65	0.6	0.666667	0.641667	0.2	0.75	0.4	0.4	0.68	0.2	0.4	0.4	0.42875
Tanzania	0.0362035	0.0362035	0.0362035				-1.44125	0.877504	0.877504	0.877504	325.64				50	31.48	12.04	1.4	3	3.63	5.16	2700	0	1	0	0	43	0.5	0.6	0.3	0.466667	0.4	0.5	0.8	0.509524	0.55	0.65	0.4	0.6	0.55	0.4	0.4	0.4	0.4	0.4	0.4	0.6	0.5	0.4375
Zambia	0.0559878	1.67963	6.38261	2.12	6.94	62.17	0.804998	6.71854	73.9823	464.122	372.16	3.16912	10.6603	7.46537	43.52	50.93	36.11	1.3	2	4.93	5.09	3560	0	1	0	0	53	0.4	0.2	0.7	0.533333	0.4	0.3	0.8	0.47619	0.6	0.55	0.4	0.533333	0.520833	0.2	0.3	0.2	0.2	0.64	0.2	0.5	0.4	0.33
Zimbabwe	0.0273122	1.51583	10.167	1.53	7.23	26.85	1.00719	2.18498	50.8895	247.783	449.55	1.42809	7.03865	9.22842	87.96	80.56	84.26	2.3	3	4.73	3.16	2740	0	1	0	0	54	0.2	0.4	0.45	0.6	0.4	0.2	0.7	0.421429	0.6	0.65	0.5	0.6	0.5875	0.2	0.35	0.2	0.2	0.44	0.3	0.3	0.3	0.28625
USA	35.3172	58.4759	166.526	74.04	302	1084.23	2.22148	609.311	1949.8	9153.3	38.67	8.22949	6.45628	8.44222	72.69	67.13	68.06	79.3	16	16.9	7.96	65850	0	0	0	1	84	1	1	0.75	0.733333	0.8	0.8	1	0.869048	0.95	0.85	0.9	0.933333	0.908333	0.9	0.8	1	0.9	0.8	0.9	0.9	0.6	0.85
Canada	22.2989	24.5575	59.4053	53.35	178.52	673.78	1.77382	262.493	364.915	2374.62	36.02	4.9202	2.04411	3.52432	72.69	67.13	75.46	22.1	18	10.79	9.22	51140	0	0	0	1	89	1	1	0.75	0.933333	1	0.9	0.8	0.911905	1	0.9	1	0.933333	0.958333	0.9	0.95	1	1	0.84	1	0.8	1	0.93625
Albania	1.19123	11.3517	69.5819	5.88	23.22	165.31	1.8425	46.9835	380.493	4001.45	27	7.9904	16.3864	24.2057	89.81	57.41	60.19	5.9	14	5.26	5.89	14450	0	0	0	1	59	0.7	0.6	0.4	0.733333	0.8	0.5	1	0.67619	0.6	0.85	0.8	0.666667	0.729167	0.4	0.4	0.6	0.4	0.64	0.5	0.4	0.8	0.5175
Armenia	7.6748	30.6316	109.442	24.69	73.97	255.69	2.03918	476.818	1532.46	5923.39	28.23	19.3122	20.7173	23.1663				1.9	11	10.03	5.54	14500	0	0	0	1	69	1	1	0.7	1	1	0.8	1	0.928571	0.8	0.8	0.6	1	0.8	1	1	1	1	0.92	0.7	0.8	1	0.9275
Belgium	83.8467	86.3545	194.417	87.75	222.67	860.28	2.28874	518.711	788.641	6870.47	72.03	5.91123	3.54175	7.98631	78.7	62.96	62.96	9.3	19	10.32	7.64	57050	0	0	0	1	84	0.8	0.8	0.85	0.866667	1	0.7	0.9	0.845238	0.85	0.8	1	0.666667	0.829167	0.7	0.9	0.8	1	0.76	1	1	0.7	0.8575
Finland	5.86923	6.10473	14.0572	39.33	156.79	648.12	1.1479	127.529	153.415	1143.23	18.51	3.24254	0.978476	1.76392	68.52	35.19	52.31	3.3	22	9.04	9.25	53430	0	0	0	1	78	0.9	0.8	0.75	0.8	1	0.6	0.9	0.821429	1	0.8	0.8	0.8	0.85	1	0.9	1	1	0.76	0.8	0.8	1	0.9075
Kyrgyzstan	0.40267	16.432	22.8593				1.35906	32.4149	692.035	1341.29	45.6				85.65	79.17	36.11	8.5	5	6.53	4.89	5080	0	0	1	0	70	0.6	0.6	0.35	0.733333	0.8	0.6	0.8	0.640476	0.75	0.85	0.6	0.733333	0.733333	0.8	1	0.8	0.7	0.84	0.7	1	1	0.855
Latvia	1.35927	1.82979	90.2347	64.56	144.41	829.52	1.95537	57.0894	75.701	4757.29	31.27	0.884285	0.524209	5.735	69.44	47.22	53.7	1.9	20	6.19	7.49	32550	0	0	0	1	71	0.9	0.8	0.65	0.8	1	0.5	1	0.807143	0.8	0.8	0.8	0.4	0.7	0.9	0.65	0.8	0.6	0.6	0.7	0.6	0.6	0.68125
Slovenia	5.22044	6.46568	187.17	41.85	85.74	462.69	2.27224	71.2662	162.313	9407.38	36.33	1.7029	1.89308	20.3319	75	50	70.37	4.7	20	8.3	7.5	41750	0	0	0	1	79	0.9	0.8	0.8	0.8	1	0.7	0.9	0.842857	0.95	0.75	0.8	0.666667	0.791667	0.9	0.8	0.8	1	0.64	0.8	0.7	0.8	0.805
Switzerland	22.5777	23.5573	117.53	8.52	91.64	573.22	2.07015	361.651	533.083	6605.52	30.81	42.4473	5.81715	11.5235	69.44	43.06	60.19	11.8	19	11.88	9.03	73800	0	0	0	1	83	1	1	0.8	1	0.8	0.7	0.8	0.871429	1	0.85	1	0.933333	0.945833	0.9	0.9	0.8	0.9	0.8	1	0.9	0.8	0.875
Turkmenistan								0	0	0	64.38				31.48	47.22	58.33		5	6.61	1.72	14570	0	0	0	1	70	0.7	0.6	0.5	0.6	1	0.4	1	0.685714	0.75	0.6	0.4	0.666667	0.604167	0.7	0.9	0.6	0.6	0.56	0.6	0.6	0.6	0.645
Afghanistan	1.07513	3.73537	6.44292				0.809083	58.215	101.394	146.928	183.23				84.26	71.3	12.04		3	9.4	2.85	2190	0	1	0	0	37	0.2	0.2	0.2	0.666667	0.2	0.2	0.6	0.32381	0.45	0.75	0.4	0.333333	0.483333	0.4	0.4	0.8	0.4	0.4	0.2	0.2	0.2	0.375
Bahrain	1.88889	12.6129	28.8818	226.93	709.49	1915.82	1.46062	987.099	3546.67	7753.91	12.06	4.3498	4.9989	4.04731	75	69.44	58.33	3.8	3	4.13	2.55	44250	0	0	0	1	77	0.5	1	0.65	0.666667	0.8	0.8	1	0.77381	0.9	0.8	0.9	0.866667	0.866667	1	0.95	0.8	1	0.76	0.5	0.7	0.6	0.78875
Djibouti	3.49234	6.26566	6.4711				0.810978	449.176	554.049	634.886	307.22				94.44	50.93	37.96	0.1	5	2.32	2.77	5620	0	0	1	0	47	0.4	0.2	0.2	0.333333	0.4	0.2	0.7	0.347619	0.4	0.45	0.4	0.266667	0.379167	0.2	0.25	0.2	0.2	0.32	0.3	0.2	0.2	0.23375
Jordan	0.089094	0.197987	50.546			489.97	1.70369	8.54312	27.1143	4377.5	27.26			8.93423	87.04	56.48	57.41	4.5	4	7.79	3.93	10520	0	0	1	0	76	0.4	0.4	0.4	0.533333	0.6	0.5	1	0.547619	0.65	0.65	0.5	0.666667	0.616667	0.3	0.55	0.8	1	0.48	0.4	0.4	0.6	0.56625
Kuwait	6.5366	13.2158	27.1922	75.96	155.28	439.55	1.43444	803.954	2206.33	4826.5	21.38	10.5839	14.2087	10.9806	100	65.74	72.22	0.2	3	5	3.93	58550	0	0	0	1	76	0.7	0.6	0.65	0.733333	0.6	0.6	1	0.697619	0.9	0.7	0.7	0.6	0.725	0.9	0.65	1	0.9	0.68	0.6	0.7	0.8	0.77875
Oman	1.68845	15.3166	32.1609				1.50733	379.639	1775.62	2911.18	25.59				87.96	89.81	45.37	2.5	2	4.13	3.06	26210	0	0	0	1	69	1	1	0.6	0.933333	1	0.5	1	0.861905	0.8	0.8	1	0.466667	0.766667	0.7	0.95	1	1	0.88	1	0.7	0.7	0.86625
Lebanon	0.437591	3.19442	75.5574			596.21	1.87828	20.2459	327.274	5861.18	40.82			9.83074	77.78	64.81	92.59	1.9	7	8.35	4.36	14920	0	0	0	1	73	0.8	0.6	0.3	0.666667	0.4	0.4	0.8	0.566667	0.7	0.7	0.5	0.333333	0.558333	0.4	0.4	0.8	0.7	0.44	0.5	0.6	0.6	0.555
Libya	0.073774	5.00188	34.3787				1.53629	5.57732	308.951	2075.82	25.08				100	89.81	76.85		4	6.05	2.02	16130	0	0	0	1	64	0.5	0.6	0.2	0.533333	0.6	0.4	0.6	0.490476	0.6	0.6	0.5	0.4	0.525	0.4	0.3	0.4	0.4	0.32	0.3	0.4	0.4	0.365
Morocco	0.57853	4.08809	23.8678	9.65	58.54	142.71	1.37781	23.3276	218.709	1334.82	56.23	2.41737	3.73606	9.35338	93.52	70.37	76.85	12.9	7	5.31	5.1	7680	0	0	1	0	70	0.5	0.8	0.35	0.733333	0.8	0.4	1	0.654762	0.75	0.55	0.8	0.733333	0.708333	0.8	0.8	0.8	1	0.64	0.6	0.5	0.7	0.73
Pakistan	1.08789	2.94138	6.15242	3.42	12.9	42.57	0.789046	55.1963	138.698	274.03	260.8	16.1393	10.7518	6.43715	89.81	47.69	50.46	1	4	3.2	4.25	4800	0	0	1	0	45	0.5	0.6	0.2	0.533333	0.4	0.4	0.6	0.461905	0.55	0.55	0.4	0.533333	0.508333	0.2	0.45	0.6	0.8	0.4	0.4	0.4	1	0.53125
Qatar	2.33045	7.23853	9.32181	93.7	234.69	554.44	0.9695	2598.63	4274.33	5928.11	7.22	27.7335	18.2127	10.6921	83.33	77.78	65.74	2.1	2	2.49	3.19	91670	0	0	0	1	68	0.7	0.6	0.55	0.6	0.6	0.6	0.9	0.65	0.75	0.7	0.8	0.666667	0.729167	0.8	0.7	1	0.7	0.6	0.6	0.6	0.6	0.7
Saudi Arabia	2.38995	12.224	19.0992	31.13	168.14	407.19	1.28101	327.671	944.657	1110.56	25.36	10.5259	5.61828	2.72737	89.81	71.3	50	17.5	3	6.36	1.93	49520	0	0	0	1	74	0.9	0.6	0.65	0.533333	0.8	0.6	0.8	0.697619	0.65	0.75	0.8	0.666667	0.716667	0.8	1	0.8	1	0.6	0.8	0.8	0.8	0.825
Somalia	0.550415	0.62812	2.06567				0.315062	15.8778	21.8288	54.64	588.73				63.89	23.15	2.78		3				1	0	0	0	25	0.2	0.2	0.2	0.333333	0.2	0.2	0.3	0.233333	0.4	0.45	0.3	0.333333	0.370833	0.2	0.35	0.4	0.4	0.44	0.2	0.2	0.2	0.29875
Sudan	0.936626	1.94566	4.47292				0.650591	15.0117	31.4622	67.1895	130.6				87.04	69.91	25.93	0.8	4	4.51	2.7	3990	0	1	0	0	44	0.5	0.6	0.3	0.8	0.4	0.4	0.5	0.5	0.55	0.55	0.5	0.4	0.5	0.7	0.55	1	1	0.52	0.5	0.3	0.5	0.63375
Tunisia	0.418993	0.846536	70.6986			93.91	1.84941	9.29479	50.2962	2035.25	31.2			21.6724	87.04	24.07	79.63	9.4	9	7.29	6.72	10850	0	0	1	0	70	0.3	0.6	0.35	0.733333	0.6	0.4	1	0.569048	0.75	0.6	0.6	0.666667	0.654167	0.4	0.65	0.8	0.8	0.44	0.5	0.6	0.4	0.57375
UAE	2.9067	4.07347	13.8478	271	795.96	3324.74	1.14138	414.583	787.173	4254.68	14.4	1.52983	0.988961	1.2797	75.93	56.48	56.48	16.7	1	4.23	2.76	70430	0	0	0	1	76	1	1	0.8	0.8	1	0.6	1	0.885714	0.9	0.8	1	0.733333	0.858333	1	1	1	1	0.96	1	0.8	0.9	0.9575
Australia	0.40214	3.14221	3.58378	65.88	268.61	580	0.554341	28.7215	104.73	114.574	23.2	0.435966	0.389896	0.197542	69.44	75.46	56.02	9.5	16	9.28	9.09	51680	0	0	0	1	87	1	1	0.85	1	1	0.9	1	0.964286	1	0.9	0.9	0.933333	0.933333	0.8	0.9	0.8	0.9	0.84	1	1	0.8	0.88
Cambodia						64.88		0.76426	1.66196	6.42949	172.61			0.0990981	57.41	47.22	49.07	6.6	5	6.03	3.1	4320	0	0	1	0	60	0.6	0.8	0.45	0.533333	0.4	0.4	0.8	0.569048	0.5	0.7	0.5	0.466667	0.541667	0.2	0.25	0.4	0.4	0.56	0.5	0.3	0.4	0.37625
Fed. Micronesia								0	0	0.878619	125.84							0	4	12.59		3640	0	1	0	0	47	0.6	0.6	0.5	0.466667	0.4	0.5	0.7	0.538095	0.65	0.7	0.5	0.533333	0.595833	0.7	0.7	0.4	0.9	0.52	0.5	0.3	0.3	0.54
Japan	0.730211	1.12145	6.61546	2.45	11.88	65.11	0.82056	13.5794	58.5404	32.2108	103.06	5.54261	4.92764	0.494714	47.22	32.41	49.54	31.9	28	10.59	7.99	45180	0	0	0	1	83	0.9	1	0.95	0.933333	1	0.9	1	0.954762	0.9	1	0.9	0.866667	0.916667	0.9	0.95	0.8	0.9	0.68	1	0.9	1	0.89125
Laos						31.03		0.265013	0.306857	0.655559	162.75			0.0211266	85.19	36.11	22.22	4.4	4	2.25	2.14	7980	0	0	1	0	51	0.7	0.8	0.35	0.6	0.4	0.4	0.7	0.564286	0.6	0.75	0.8	0.533333	0.670833	0.4	0.4	0.8	0.4	0.52	0.5	0.2	0.2	0.4275
Mongolia			0.0930184			593.64	-1.03143	6.01519	9.64291	104.553	53.02			0.176121	75	60.19	73.61	0.6	4	3.79	6.5	11420	0	0	1	0	62	0.6	0.6	0.5	0.6	0.6	0.4	0.8	0.585714	0.7	0.75	0.6	0.666667	0.679167	0.5	0.6	0.6	0.4	0.6	0.6	0.5	0.6	0.55
Rep Korea	1.07535	1.36366	6.43649	20.01	40.31	135.44	0.808649	46.5477	85.4004	363.369	40.2	2.32622	2.11859	2.68288	43.52	53.24	63.89	17.5	15	7.56	8	44390	0	0	0	1	86	1	1	0.95	0.8	1	0.9	1	0.95	0.95	0.95	1	0.933333	0.958333	0.8	0.9	1	0.7	0.72	1	0.9	1	0.8775
Singapore	0.438322	0.473388	0.508454	98.49	389.91	1376.96	-0.293749	683.169	1003.39	1052.88	65.02	6.93643	2.57339	0.764644	76.85	50.93	50.93	15.1	12	4.46	6.02	92270	0	0	0	1	86	1	1	0.85	1	1	1	1	0.978571	1	0.9	1	1	0.975	0.9	0.85	1	0.8	0.92	0.9	0.9	0.6	0.85875
Vietnam	0.00311003	0.0362837	0.0362837	3.9	10.96	25.5	-1.44029	0.344177	1.09784	2.61864	65.06	0.0882504	0.100168	0.102692	73.15	75.93	76.85	18	8	5.92	3.08	7910	0	0	1	0	75	0.6	0.8	0.45	0.733333	0.6	0.6	0.8	0.654762	0.6	0.7	0.5	0.666667	0.616667	0.4	0.55	0.4	0.4	0.56	0.5	0.4	0.5	0.46375
Timor-Leste			0.0773324			108.53		47.5594	352.404	10.9812	165.94			0.101181	66.67	29.63	42.59		4	4.33	7.19	4970	0	0	1	0	52	0.4	0.2	0.3	0.2	0.3	0.3	0.8	0.357143	0.4	0.533333	0.4	0.4	0.433333	0.2	0.333333	0.2	0.266667	0.65	0.4	0.2	0.2	0.30625
Cabo Verde	0.909198	7.81911	28.1851				1.45002	343.313	863.193	2874.16	111.01				79.63	65.28	59.26	0.1	5	5.36	7.78	7330	0	0	1	0	69	0.4	0.4	0.3	0.4	0.2	0.3	1	0.428571	0.6	0.466667	0.6	0.35	0.504167	0.4	0.466667	0.4	0.2	0.6	0.3	0.4	0.2	0.370833
CAR	0.10537	1.30659	1.32766				0.123087	15.3419	103.073	105.813	827.87				75.93	50.93	22.22	0.8	3	10.99	1.32	1060	0	1	0	0	33	0.2	0.2	0.15	0.2	0.2	0.3	0.5	0.25	0.2	0.4	0.3	0.35	0.3125	0.2	0.533333	0.2	0.266667	0.35	0.2	0.2	0.2	0.26875
Rep Congo	0.446055	1.54261	2.43471				0.386448	0.520397	61.8901	170.597	306.26				97.22	67.59	43.52	0.1	3	2.14	3.11	2980	0	1	0	0	39	0.266667	0.2	0.2	0.2	0.2	0.3	0.7	0.295238	0.2	0.466667	0.5	0.4	0.391667	0.2	0.266667	0.2	0.266667	0.3	0.2	0.2	0.2	0.229167
Gabon	1.01262	2.4395	4.28063			392.48	0.631507	63.9332	104.714	737.142	241.57			1.87817	79.63	77.78	65.74	0.2	4	2.75	3.61	14350	0	0	0	1	49	0.2	0.2	0.25	0.2	0.2	0.2	0.3	0.221429	0.25	0.466667	0.5	0.4	0.404167	0.2	0.266667	0.2	0.2	0.45	0.2	0.3	0.2	0.252083
Guinea-bissau	0.6247	2.03028	2.55086				0.406686	23.6865	294.39	172.417	410.71								3	7	2.63	2650	0	1	0	0	40	0.266667	0.4	0.2	0.3	0.2	0.2	0.7	0.32381	0.2	0.333333	0.4	0.35	0.320833	0.2	0.466667	0.2	0.266667	0.6	0.2	0.2	0.2	0.291667
Malawi	0.0214722	0.944776	5.78139	0.37	2.48	11.02	0.762032	3.27988	4.83661	174.612	358.42	8.86453	1.95025	15.845	60.19	64.81	51.85	0.1	3	9.33	5.5	1080	0	1	0	0	46	0.333333	0.2	0.35	0.2	0.2	0.2	0.7	0.311905	0.4	0.4	0.4	0.45	0.4125	0.3	0.266667	0.2	0.2	0.4	0.2	0.2	0.2	0.245833
Sao Tome and Principe	5.57994	6.97493	14.8798				1.1726	384.551	850.941	911.856	120.37							0.9	3	6.27		4130	0	0	1	0	55	0.266667	0.4	0.3	0.2	0.3	0.2	0.9	0.366667	0.3	0.4	0.4	0.4	0.375	0.3	0.466667	0.4	0.2	0.45	0.2	0.3	0.2	0.314583
Georgia	0.349426	0.5107	97.1137			863.09	1.98728	46.4468	85.8514	7341.64	37.32			8.50623	96.3	51.85	80.56		15	7.11	5.42	15260	0	0	0	1	66	0.6	0.6	0.4	0.7	0.4	0.5	1	0.6	0.75	0.8	1	0.6	0.7875	0.4	0.466667	0.6	0.4	0.5	0.3	0.4	0.6	0.458333
Lithuania	2.08121	2.47592	120.244	123.09	231.34	810.59	2.08006	370.347	1496.46	7280.64	30.19	3.00875	6.46866	8.9819	77.78	28.7	66.67	5.1	20	6.57	7.5	38630	0	0	0	1	73	0.733333	0.8	0.7	0.8	1	0.5	0.9	0.77619	0.8	0.733333	0.8	0.55	0.720833	0.8	0.866667	0.8	0.6	0.7	0.6	0.7	0.9	0.745833
Moldova	13.9598	41.6159	157.395			262.08	2.19699	126.579	579.989	7392.85	39.1			28.2084	84.26	57.41	51.85	2.9	12	6.6	5.75	14330	0	0	0	1	69	0.6	0.8	0.5	0.5	0.6	0.5	0.8	0.614286	0.7	0.666667	0.7	0.55	0.654167	0.4	0.533333	0.6	0.4	0.75	0.5	0.5	0.4	0.510417
North Macedonia	7.87153	30.5742	155.703	18.73	77.42	266.28	2.1923	577.453	1542.43	5200.49	17.46	30.8304	19.923	19.5301				0.2	14	6.58	5.97	17270	0	0	0	1	72	0.533333	0.6	0.5	0.4	0.6	0.3	0.7	0.519048	0.6	0.533333	0.6	0.5	0.558333	0.6	0.6	0.6	0.666667	0.65	0.8	0.4	0.8	0.639583
Serbia	3.61412	10.4968	66.5229	42.19	148.34	453.96	1.82297	221.945	4008.91	7114.58	24.66	5.2606	27.0252	15.6723	86.11	55.56	56.48	0.8	19	8.54	6.41	18440	0	0	0	1	65	0.6	0.6	0.55	0.6	0.5	0.4	0.7	0.564286	0.6	0.533333	0.8	0.55	0.620833	0.4	0.666667	0.6	0.4	0.75	0.5	0.5	0.4	0.527083
Iraq	1.0837	19.878	34.7115	8.22	45.77	179.88	1.54047	3.82602	4.56121	1871.36	35.3	0.465453	0.0996549	10.4034	85.19	92.59	51.85	1.8	3	4.11	3.74	11310	0	0	1	0	61	0.733333	0.8	0.7	0.8	1	0.5	0.9	0.77619	0.8	0.733333	0.8	0.55	0.720833	0.8	0.866667	0.8	0.6	0.7	0.6	0.7	0.9	0.745833
New Zealand	0.447427	0.488103	0.528778	61.5	173.61	375.01	-0.276727	482.652	5062.99	48.9933	26.21	7.848	29.163	0.130645	83.33	22.22	22.22	0.9	16	9.21	9.26	44090	0	0	0	1	87	0.933333	0.8	0.65	0.8	0.9	1	0.9	0.854762	1	0.8	1	0.9	0.925	0.9	0.933333	1	0.933333	0.8	1	1	0.8	0.920833
Rep Philippines	0.9499	3.76075	11.6032	3.99	26.02	79.24	1.06458	0	0	555.352	130.85	0	0	7.00848	96.3	79.63	62.5	3.7	5	4.4	6.64	10230	0	0	1	0	61	0.4	0.4	0.5	0.5	0.4	0.4	0.4	0.428571	0.65	0.666667	0.5	0.55	0.591667	0.5	0.6	0.6	0.666667	0.65	0.7	0.5	0.4	0.577083
[truncated: 7 more columns]
